# Supplementary material for: Exploring the Reported Strengths and Limitations of Aboriginal and Torres Strait Islander Health Research: A Narrative Review of Intervention Studies
Source: Int J Environ Res Public Health. 2023 Feb 23;20(5):3993. doi: 10.3390/ijerph20053993 (PMC10001772; doi:10.3390/ijerph20053993)
Supplement: Supplementary file 1 [file ijerph-20-03993-s001.zip]

Archive with 1 entries (1 files):
- ijerph-2133517-supplementary.pdf
